# Supplementary material for: HF-OCAQ: Oral comfort assessment in heart failure patients
Source: PLoS One. 2026 Jul 23;21(7):e0319367. doi: 10.1371/journal.pone.0319367 (PMC13395405; doi:10.1371/journal.pone.0319367)
Supplement: S1 Data — Complete de-identified dataset used for factor analysis and reliability testing of the Heart Failure Oral Comfort Assessment Questionnaire. Contains 24 questionnaire items, demographic variables (age group, gender, heart function class), and clinical parameters. All direct identifiers removed per PLOS data policy. (XLS) [file pone.0319367.s001.xls]

## Sheet: S1_Dataset_HF_OralComfort
编号	Q1	Q2	Q3	Q4	Q5	Q6	Q7	Q8	Q9	Q10	Q11	Q12	Q13	Q14	Q15	Q16	Q17	Q18	Q19	Q20	Q21	Q22	Q23	Q24	Q25	Q26	Q27	Q28	Q29	Q30	Q31	Q32
001	2	1	1	1	1	1	2	1	1	2	2	4	2	2	4	3	4	4	3	3	3	3	3	3	4	1	1	4	3	3	3	3
002	1	1	2	1	1	1	1	1	1	2	1	1	1	1	3	3	3	3	3	3	3	3	3	3	3	1	1	3	3	3	3	3
003	3	3	2	5	1	1	1	1	1	1	1	1	1	1	1	3	3	3	3	1	1	3	3	3	3	3	3	3	1	3	3	3
004	1	1	1	1	1	1	1	1	1	1	1	1	1	1	1	3	3	3	3	1	1	3	3	3	3	3	3	3	1	3	3	3
005	2	1	1	1	1	1	1	1	1	3	2	1	1	1	1	3	3	3	3	1	1	3	3	3	3	3	3	3	1	3	3	3
006	1	1	3	2	3	1	1	1	1	1	1	1	1	1	1	4	4	4	3	1	1	3	3	3	3	3	3	4	2	4	3	3
007	2	2	1	1	1	1	1	2	1	3	1	1	1	1	1	3	3	3	3	1	1	3	3	3	3	3	3	4	1	3	3	3
008	1	1	4	2	3	1	1	1	1	3	1	1	1	1	1	4	4	3	3	1	1	3	3	5	3	3	3	4	1	3	3	3
009	2	1	4	5	1	1	1	2	1	2	3	2	1	1	1	3	3	3	3	1	1	3	3	3	3	3	3	3	1	3	3	3
010	1	1	1	1	1	1	1	1	1	1	2	1	1	1	1	3	3	3	3	1	1	3	3	3	3	3	3	3	1	3	3	3
011	3	1	2	5	1	1	1	1	1	2	1	1	1	1	1	3	3	3	3	1	1	3	3	3	3	3	3	3	1	3	3	3
012	2	1	1	1	1	1	1	1	1	2	1	1	1	1	1	3	3	3	3	1	1	3	3	3	3	3	3	3	1	3	3	3
013	1	1	1	1	1	1	1	2	1	4	2	1	1	1	1	3	3	3	3	1	1	3	3	3	3	3	3	3	1	3	3	3
014	1	1	1	1	1	1	1	1	1	1	1	1	1	1	1	3	3	3	3	1	1	3	3	3	3	3	3	3	1	3	3	3
015	2	2	3	2	4	1	1	2	2	2	1	1	1	1	1	4	4	3	3	1	1	3	3	3	3	3	3	3	1	4	3	3
016	2	1	2	2	1	1	1	2	2	2	1	1	1	1	1	3	3	3	3	1	1	3	3	3	3	3	3	3	1	3	3	3
017	1	1	1	1	1	1	1	2	1	4	2	1	1	1	1	3	3	3	3	1	1	3	3	3	3	3	3	3	1	3	3	3
018	1	1	1	1	1	1	1	2	1	4	2	1	1	1	1	3	3	3	3	1	1	3	3	3	3	3	3	3	1	3	3	3
019	3	1	1	1	1	1	1	2	1	2	3	1	1	1	1	4	4	4	3	1	1	3	3	3	3	3	3	3	1	3	3	3
020	3	3	2	5	1	1	1	1	1	1	1	1	1	1	1	3	3	3	3	1	1	3	3	3	3	3	3	3	1	3	3	3
021	1	1	1	1	1	1	1	1	1	1	1	1	1	1	1	3	3	3	3	1	1	3	3	3	3	3	3	3	1	3	3	3
022	2	1	1	1	1	1	1	1	1	3	2	1	1	1	1	3	3	3	3	1	1	3	3	3	3	3	3	3	1	3	3	3
023	1	1	3	2	3	1	1	1	1	1	1	1	1	1	1	4	4	4	3	1	1	3	3	3	3	3	3	4	2	4	3	3
024	2	2	1	1	1	1	1	2	1	3	1	1	1	1	1	3	3	3	3	1	1	3	3	3	3	3	3	4	1	3	3	3
025	1	1	4	2	3	1	1	1	1	3	1	1	1	1	1	4	4	3	3	1	1	3	3	5	3	3	3	4	1	3	3	3
026	2	1	4	5	1	1	1	2	1	2	3	2	1	1	1	3	3	3	3	1	1	3	3	3	3	3	3	3	1	3	3	3
027	1	1	1	1	1	1	1	1	1	1	2	1	1	1	1	3	3	3	3	1	1	3	3	3	3	3	3	3	1	3	3	3
028	3	1	2	5	1	1	1	1	1	2	1	1	1	1	1	3	3	3	3	1	1	3	3	3	3	3	3	3	1	3	3	3
029	2	1	1	1	1	1	1	1	1	2	1	1	1	1	1	3	3	3	3	1	1	3	3	3	3	3	3	3	1	3	3	3
030	2	1	3	2	2	1	1	2	1	2	3	1	1	1	1	3	4	3	3	2	2	3	3	4	3	3	3	3	1	3	3	3
031	1	1	1	1	1	1	1	1	1	1	1	1	1	1	1	3	3	3	3	1	1	3	3	3	3	3	3	3	1	3	3	3
032	1	1	1	1	1	1	1	1	1	1	1	1	1	1	1	3	3	3	3	1	1	3	3	3	3	3	3	3	1	3	3	3
033	3	1	3	5	1	1	1	2	1	4	3	2	1	1	1	3	4	3	3	1	1	3	3	3	3	4	3	4	2	4	3	3
034	1	1	2	1	1	1	1	2	2	1	2	1	1	1	1	4	3	3	3	2	1	3	3	3	3	3	3	3	1	3	3	3
035	3	3	3	2	3	1	1	2	1	1	2	3	1	1	1	4	4	4	4	1	1	3	3	3	3	4	4	4	2	4	3	3
036	1	1	1	1	1	1	1	1	1	4	2	1	1	1	1	3	3	3	3	1	1	3	3	3	3	3	3	3	1	3	3	3
037	1	1	1	1	1	1	1	1	1	1	1	1	1	1	1	3	3	3	3	1	1	3	3	3	3	3	3	3	1	3	3	3
038	2	1	1	1	1	1	1	1	1	2	2	2	1	1	1	3	3	3	3	1	1	3	3	3	3	3	3	3	1	3	3	3
039	2	1	1	2	2	1	1	1	1	3	2	1	1	1	1	3	3	3	3	1	1	3	3	3	3	3	3	3	1	3	3	3
040	1	1	1	1	1	1	1	2	1	3	2	1	1	1	1	3	3	3	3	1	1	3	3	3	3	3	3	3	3	3	3	3
041	3	2	1	1	1	2	2	2	1	3	1	1	1	1	1	4	3	3	3	2	2	3	3	3	3	3	3	3	1	3	3	3
042	1	1	1	1	1	1	1	1	1	1	3	1	1	1	1	3	3	3	3	1	1	3	3	3	3	3	3	3	1	3	3	3
043	1	1	1	1	1	1	1	1	1	4	2	1	1	1	1	3	3	3	3	3	3	3	3	3	3	3	3	3	1	3	3	3
044	1	1	1	1	1	1	1	3	1	2	2	1	1	1	1	3	3	3	3	3	3	3	3	3	3	3	3	3	3	1	3	3
045	1	1	1	1	1	1	1	1	1	4	2	1	1	1	1	3	3	3	3	3	3	3	3	3	3	3	3	3	1	3	3	3
046	1	1	1	1	1	1	1	3	1	2	2	1	1	1	1	3	3	3	3	3	3	3	3	3	3	3	3	3	3	1	3	3
047	1	1	1	1	1	1	1	3	2	2	2	1	1	1	1	3	3	3	3	1	1	3	3	3	3	3	3	3	1	3	3	3
048	3	2	3	5	3	1	1	2	1	4	2	2	1	1	1	4	3	3	3	1	1	3	3	4	3	3	3	4	2	3	3	3
049	3	2	3	5	3	1	1	2	1	4	2	2	1	1	1	4	3	3	3	1	1	3	3	4	3	3	3	4	2	3	3	3
050	2	1	1	1	1	1	1	1	1	1	1	1	1	1	1	3	3	3	3	1	1	3	3	3	3	3	3	3	1	3	3	3
051	2	1	2	5	1	1	1	2	2	4	3	3	1	1	1	3	3	3	4	1	1	2	2	4	3	4	3	4	4	3	3	3
052	2	1	2	5	1	1	1	2	2	4	3	3	1	1	1	3	3	3	4	1	1	3	3	3	3	4	3	4	4	3	3	3
053	3	3	1	1	1	1	1	1	1	2	1	1	1	1	1	1	4	3	3	1	1	3	3	4	3	3	3	3	1	3	3	3
054	1	1	1	1	1	1	1	1	1	1	1	1	1	1	1	1	1	3	3	1	1	3	3	3	3	3	3	3	1	3	3	3
055	3	3	1	1	1	1	1	1	1	2	1	1	1	1	1	1	4	3	3	1	1	3	3	4	3	3	3	3	1	3	3	3
056	2	3	4	2	4	2	4	1	1	1	1	1	5	3	3	4	4	3	4	1	1	3	3	3	3	3	4	4	3	4	3	3
057	2	2	3	2	2	1	1	1	1	1	1	1	1	1	1	4	3	3	3	1	1	3	3	3	3	4	3	4	2	4	3	3
058	2	2	3	2	1	1	1	1	2	2	2	2	1	1	1	3	3	3	3	2	2	3	3	4	4	4	4	4	2	4	3	3
059	2	2	2	5	1	1	1	2	1	2	2	1	1	1	1	4	4	3	3	1	1	3	3	4	3	4	3	4	4	4	3	3
060	1	1	1	1	1	1	1	1	1	1	1	1	1	1	1	3	3	3	3	1	1	3	3	3	3	3	3	3	1	3	3	3
061	1	1	1	1	1	1	1	1	1	1	1	1	1	1	1	3	3	3	3	1	1	3	3	3	3	3	3	3	1	3	3	3
062	1	1	1	1	1	1	1	1	1	1	1	1	1	1	1	3	3	3	3	1	1	3	3	3	3	3	3	3	1	3	3	3
063	2	2	1	2	2	1	1	2	1	1	2	1	1	1	1	3	3	3	3	1	1	3	3	3	3	3	3	3	1	3	3	3
064	2	2	2	2	2	1	1	1	1	2	1	1	1	1	1	4	3	3	3	1	1	3	3	3	3	3	3	4	2	3	3	3
065	3	3	2	5	2	1	1	2	1	1	3	1	1	1	1	4	4	3	3	1	1	3	3	4	3	3	3	4	2	4	3	3
066	2	2	1	2	2	1	1	1	1	1	1	1	1	1	1	3	3	3	3	1	1	3	3	3	33	3	3	3	1	3	3	3
067	1	1	1	1	1	1	1	1	1	1	1	1	1	1	1	3	3	3	3	1	1	3	3	3	3	3	3	3	1	3	3	3
068	1	1	1	1	1	1	1	1	1	1	1	1	1	1	1	3	3	3	3	1	1	3	3	3	3	3	3	3	1	3	3	3
069	2	1	2	2	1	1	1	2	1	1	1	1	1	1	1	3	3	3	3	1	1	3	3	3	3	3	3	4	1	3	3	3
070	1	1	1	1	1	1	1	1	1	1	1	1	1	1	1	3	3	3	3	1	1	3	3	3	3	3	3	3	1	3	3	3
071	3	2	2	2	3	1	1	1	1	1	2	3	1	1	1	4	3	3	3	1	1	3	3	4	3	3	3	3	1	3	3	3
072	3	2	1	1	1	1	1	1	1	2	3	1	1	1	1	4	3	3	3	1	1	3	3	3	3	3	3	3	1	3	3	3
073	2	1	1	1	1	1	1	1	1	1	1	1	1	1	1	3	4	3	3	1	1	3	3	3	3	3	3	3	1	3	3	3
074	1	1	1	1	1	1	1	1	1	1	1	1	1	1	1	3	3	3	3	1	1	3	3	3	3	3	3	3	1	3	3	3
075	2	2	3	2	4	1	1	2	2	2	2	1	1	1	1	4	4	3	3	1	1	3	3	3	3	3	3	3	1	4	3	3
076	2	1	2	2	1	1	1	2	2	2	1	1	1	1	1	3	3	3	3	1	1	3	3	3	3	3	3	3	1	3	3	3
077	1	1	1	1	1	1	1	2	1	4	2	1	1	1	1	3	3	3	3	1	1	3	3	3	3	3	3	3	1	3	3	3
078	3	1	1	1	1	1	1	2	1	2	3	1	1	1	1	4	4	4	3	1	1	3	3	3	3	3	3	3	1	3	3	3
079	3	3	2	5	1	1	1	1	1	1	1	1	1	1	1	3	3	3	3	1	1	3	3	3	3	3	3	3	1	3	3	3
080	1	1	1	1	1	1	1	1	1	1	1	1	1	1	1	3	3	3	3	1	1	3	3	3	3	3	3	3	1	3	3	3
081	2	1	1	1	1	1	1	1	1	3	2	1	1	1	1	3	3	3	3	1	1	3	3	3	3	3	3	3	1	3	3	3
082	1	1	3	2	3	1	1	1	1	1	1	1	1	1	1	4	4	4	3	1	1	3	3	3	3	3	3	4	2	4	3	3
083	2	2	1	1	1	1	1	2	1	3	1	1	1	1	1	3	3	3	3	1	1	3	3	3	3	3	3	4	1	3	3	3
084	1	1	4	2	3	1	1	1	1	3	1	1	1	1	1	4	4	3	3	1	1	3	3	5	3	3	4	1	3	3	3	3
085	2	1	4	5	1	1	1	2	1	2	3	2	1	1	1	3	3	3	3	1	1	3	3	3	3	3	3	3	1	3	3	3
086	1	1	1	1	1	1	1	1	1	1	2	1	1	1	1	3	3	3	3	1	1	3	3	3	3	3	3	3	1	3	3	3
087	3	1	2	5	1	1	1	1	1	2	1	1	1	1	1	3	3	3	3	1	1	3	3	3	3	3	3	3	1	3	3	3
088	2	1	1	1	1	1	1	1	1	2	1	1	1	1	1	3	3	3	3	1	1	3	3	3	3	3	3	3	1	3	3	3
089	2	1	3	2	4	1	1	2	1	2	3	1	1	1	1	3	4	3	3	2	2	3	3	4	3	3	3	3	1	3	3	3
090	1	1	1	1	1	1	1	1	1	1	1	1	1	1	1	3	3	3	3	1	1	3	3	3	3	3	3	3	1	3	3	3
091	3	1	3	5	1	1	1	2	1	4	3	2	1	1	1	3	4	3	3	1	1	3	3	3	3	4	3	4	2	4	3	3
092	1	1	2	1	1	1	1	2	2	1	2	1	1	1	1	4	3	3	2	1	3	3	3	3	3	3	3	3	1	3	3	3
093	3	3	3	2	3	1	1	2	1	1	2	3	1	1	1	4	4	4	4	1	1	3	3	3	3	4	4	4	2	4	3	3
094	1	1	1	1	1	1	1	1	1	4	2	1	1	1	1	3	3	3	3	1	1	3	3	3	3	3	3	3	1	3	3	3
095	1	1	1	1	1	1	1	1	1	1	1	1	1	1	1	3	3	3	3	1	1	3	3	3	3	3	3	3	1	3	3	3
096	2	1	1	1	1	1	1	1	1	2	2	2	1	1	1	3	3	3	3	1	1	3	3	3	3	3	3	3	1	3	3	3
097	2	1	1	2	2	1	1	1	1	3	2	1	1	1	1	3	3	3	3	1	1	3	3	3	3	3	3	3	1	3	3	3
098	1	1	1	1	1	1	1	2	1	3	2	1	1	1	1	3	3	3	3	1	1	3	3	3	3	3	3	3	1	3	3	3
099	3	2	1	1	1	2	2	2	1	3	1	1	1	1	1	4	3	3	3	2	2	3	3	3	3	3	3	3	1	3	3	3
100	1	1	1	1	1	1	1	3	2	2	2	1	1	1	1	3	3	3	3	1	1	3	3	3	3	3	3	3	1	3	3	3
101	2	3	4	2	4	2	4	1	1	1	1	1	5	3	3	4	4	3	4	1	1	3	3	3	3	3	4	4	3	4	3	3
102	2	2	3	2	2	1	1	1	1	1	1	1	1	1	1	4	3	3	3	1	1	3	3	3	3	4	3	4	2	4	3	3
103	2	2	3	2	1	1	1	1	2	2	2	2	2	1	1	3	3	3	3	2	2	3	3	4	4	4	4	4	2	4	3	3
104	2	2	1	5	1	1	1	2	1	2	2	1	1	1	1	4	4	3	3	1	1	3	3	4	3	4	3	4	4	4	3	3
105	2	2	1	2	2	1	1	2	1	1	2	1	1	1	1	3	3	3	3	1	1	3	3	3	3	3	3	3	1	3	3	3
106	1	1	3	2	3	1	1	1	1	1	1	1	1	1	1	4	4	4	3	1	1	3	3	3	3	3	3	4	2	4	3	3
107	2	2	2	2	2	1	1	1	1	2	1	1	1	1	1	4	3	3	3	1	1	3	3	3	3	3	3	4	2	3	3	3
108	3	3	2	5	2	1	1	2	1	1	3	1	1	1	1	4	4	3	3	1	1	3	3	4	3	3	3	4	2	4	3	3
109	2	2	1	2	2	1	1	1	1	1	1	1	1	1	1	3	3	3	3	1	1	3	3	3	3	3	3	3	1	3	3	3
110	1	1	1	1	1	1	1	1	1	1	1	1	1	1	1	3	3	3	3	1	1	3	3	3	3	3	3	3	1	3	3	3
111	1	1	1	1	1	1	1	1	1	1	1	1	1	1	1	3	3	3	1	1	1	3	3	3	3	3	3	3	1	3	3	3
112	2	1	2	2	1	1	1	2	1		1	1	1	1	1	3	3	3	3	1	1	3	3	3	3	3	3	4	1	3	3	3
113	1	1	1	1	1	1	1	1	1	1	1	1	1	1	1	3	3	3	3	1	1	3	3	3	3	3	3	3	1	3	3	3
114	3	2	2	2	3	1	1	1	1	1	2	3	1	1	1	4	3	3	3	1	1	3	3	3	3	3	3	3	1	3	3	3
115	3	2	1	1	1	1	1	1	1	2	3	1	1	1	1	4	3	3	3	1	1	3	3	3	3	3	3	3	1	3	3	3
116	2	1	1	1	1	1	1	1	1	1	1	1	1	1	1	3	4	3	3	1	1	3	3	3	3	3	3	3	1	3	3	3
117	3	2	1	1	1	1	1	2	1	1	1	1	1	1	1	3	3	3	3	1	1	3	3	3	3	3	3	3	2	3	3	3
118	2	2	2	2	2	1	1	1	1	1	1	1	1	1	1	3	3	3	3	1	1	3	3	3	3	3	3	3	1	3	3	3
119	1	1	1	1	1	1	1	1	1	1	1	1	1	1	1	3	3	3	3	1	1	3	3	3	3	3	3	3	1	3	3	3
120	2	2	2	2	2	1	1	1	1	2	1	1	1	1	1	4	3	3	3	1	1	3	3	3	3	3	3	4	2	3	3	3
121	3	3	2	5	2	1	1	2	1	1	3	1	1	1	1	4	4	3	3	1	1	3	3	4	3	3	3	4	2	4	3	3
122	2	2	1	2	2	1	1	1	1	1	1	1	1	1	1	3	3	3	3	1	1	3	3	3	3	3	3	3	1	3	3	3
123	1	1	1	1	1	1	1	1	1	1	1	1	1	1	1	3	3	3	3	1	1	3	3	3	3	3	3	3	1	3	3	3
124	1	1	1	1	1	1	1	1	1	1	1	1	1	1	1	3	3	3	1	1	1	3	3	3	3	3	3	3	1	3	3	3
125	2	1	2	2	1	1	1	2	1		1	1	1	1	1	3	3	3	3	1	1	3	3	3	3	3	3	4	1	3	3	3
126	1	1	1	1	1	1	1	1	1	1	1	1	1	1	1	3	3	3	3	1	1	3	3	3	3	3	3	3	1	3	3	3
127	3	2	2	2	3	1	1	1	1	1	2	3	1	1	1	4	3	3	3	1	1	3	3	3	3	3	3	3	1	3	3	3
128	3	2	1	1	1	1	1	1	1	2	3	1	1	1	1	4	3	3	3	1	1	3	3	3	3	3	3	3	1	3	3	3
129	2	1	1	1	1	1	1	1	1	1	1	1	1	1	1	3	4	3	3	1	1	3	3	3	3	3	3	3	1	3	3	3
130	3	2	1	1	1	1	1	2	1	1	1	1	1	1	1	3	3	3	3	1	1	3	3	3	3	3	3	3	2	3	3	3
131	2	2	2	2	2	1	1	1	1	1	1	1	1	1	1	3	3	3	3	1	1	3	3	3	3	3	3	3	1	3	3	3
132	1	1	1	1	1	1	1	1	1	1	1	1	1	1	1	3	3	3	3	1	1	3	3	3	3	3	3	3	1	3	3	3
133	2	2	1	1	1	1	1	2	1	3	1	1	1	1	1	3	3	3	3	1	1	3	3	3	3	3	3	4	1	3	3	3
134	1	1	4	2	3	1	1	1	1	3	1	1	1	1	1	4	4	3	3	1	1	3	3	5	3	3	4	1	3	3	3	3
135	2	1	4	5	1	1	1	2	1	2	3	2	1	1	1	3	3	3	3	1	1	3	3	3	3	3	3	3	1	3	3	3
136	1	1	1	1	1	1	1	1	1	1	2	1	1	1	1	3	3	3	3	1	1	3	3	3	3	3	3	3	1	3	3	3
137	3	1	2	5	1	1	1	1	1	2	1	1	1	1	1	3	3	3	3	1	1	3	3	3	3	3	3	3	1	3	3	3
138	2	1	1	1	1	1	1	1	1	2	1	1	1	1	1	3	3	3	3	1	1	3	3	3	3	3	3	3	1	3	3	3
139	2	1	3	2	4	1	1	2	1	2	3	1	1	1	1	3	4	3	3	2	2	3	3	4	3	3	3	3	1	3	3	3
140	1	1	1	1	1	1	1	1	1	1	1	1	1	1	1	3	3	3	3	1	1	3	3	3	3	3	3	3	1	3	3	3
141	3	1	3	5	1	1	1	2	1	4	3	2	1	1	1	3	4	3	3	1	1	3	3	3	3	4	3	4	2	4	3	3
142	1	1	2	1	1	1	1	2	2	1	2	1	1	1	1	4	3	3	2	1	3	3	3	3	3	3	3	3	1	3	3	3
143	3	3	3	2	3	1	1	2	1	1	2	3	1	1	1	4	4	4	4	1	1	3	3	3	3	4	4	4	2	4	3	3
144	1	1	1	1	1	1	1	1	1	4	2	1	1	1	1	3	3	3	3	1	1	3	3	3	3	3	3	3	1	3	3	3
145	1	1	1	1	1	1	1	1	1	1	1	1	1	1	1	3	3	3	3	1	1	3	3	3	3	3	3	3	1	3	3	3
146	2	1	1	1	1	1	1	1	1	2	2	2	1	1	1	3	3	3	3	1	1	3	3	3	3	3	3	3	1	3	3	3
147	2	1	1	2	2	1	1	1	1	3	2	1	1	1	1	3	3	3	3	1	1	3	3	3	3	3	3	3	1	3	3	3
148	1	1	1	1	1	1	1	2	1	3	2	1	1	1	1	3	3	3	3	1	1	3	3	3	3	3	3	3	1	3	3	3
149	3	2	1	1	1	2	2	2	1	3	1	1	1	1	1	4	3	3	3	2	2	3	3	3	3	3	3	3	1	3	3	3
150	1	1	1	1	1	1	1	3	2	2	2	1	1	1	1	3	3	3	3	1	1	3	3	3	3	3	3	3	1	3	3	3
151	2	3	4	2	4	2	4	1	1	1	1	1	5	3	3	4	4	3	4	1	1	3	3	3	3	3	4	4	3	4	3	3
152	2	2	1	1	1	1	1	2	1	3	1	1	1	1	1	3	3	3	3	1	1	3	3	3	3	3	3	4	1	3	3	3
153	1	1	4	2	3	1	1	1	1	3	1	1	1	1	1	4	4	3	3	1	1	3	3	5	3	3	4	1	3	3	3	3
154	2	1	4	5	1	1	1	2	1	2	3	2	1	1	1	3	3	3	3	1	1	3	3	3	3	3	3	3	1	3	3	3
155	1	1	1	1	1	1	1	1	1	1	2	1	1	1	1	3	3	3	3	1	1	3	3	3	3	3	3	3	1	3	3	3
156	3	1	2	5	1	1	1	1	1	2	1	1	1	1	1	3	3	3	3	1	1	3	3	3	3	3	3	3	1	3	3	3
157	2	1	1	1	1	1	1	1	1	2	1	1	1	1	1	3	3	3	3	1	1	3	3	3	3	3	3	3	1	3	3	3
158	2	1	3	2	4	1	1	2	1	2	3	1	1	1	1	3	4	3	3	2	2	3	3	4	3	3	3	3	1	3	3	3
159	1	1	1	1	1	1	1	1	1	1	1	1	1	1	1	3	3	3	3	1	1	3	3	3	3	3	3	3	1	3	3	3
160	3	1	3	5	1	1	1	2	1	4	3	2	1	1	1	3	4	3	3	1	1	3	3	3	3	4	3	4	2	4	3	3
161	1	1	2	1	1	1	1	2	2	1	2	1	1	1	1	4	3	3	2	1	3	3	3	3	3	3	3	3	1	3	3	3
162	3	3	3	2	3	1	1	2	1	1	2	3	1	1	1	4	4	4	4	1	1	3	3	3	3	4	4	4	2	4	3	3
163	1	1	1	1	1	1	1	1	1	4	2	1	1	1	1	3	3	3	3	1	1	3	3	3	3	3	3	3	1	3	3	3
164	1	1	1	1	1	1	1	1	1	1	1	1	1	1	1	3	3	3	3	1	1	3	3	3	3	3	3	3	1	3	3	3
165	2	1	1	1	1	1	1	1	1	2	2	2	1	1	1	3	3	3	3	1	1	3	3	3	3	3	3	3	1	3	3	3
166	2	1	1	2	2	1	1	1	1	3	2	1	1	1	1	3	3	3	3	1	1	3	3	3	3	3	3	3	1	3	3	3
167	1	1	1	1	1	1	1	2	1	3	2	1	1	1	1	3	3	3	3	1	1	3	3	3	3	3	3	3	1	3	3	3
168	3	2	1	1	1	2	2	2	1	3	1	1	1	1	1	4	3	3	3	2	2	3	3	3	3	3	3	3	1	3	3	3
169	1	1	1	1	1	1	1	3	2	2	2	1	1	1	1	3	3	3	3	1	1	3	3	3	3	3	3	3	1	3	3	3
170	2	3	4	2	4	2	4	1	1	1	1	1	5	3	3	4	4	3	4	1	1	3	3	3	3	3	4	4	3	4	3	3
171	1	1	1	1	1	1	1	1	1	1	1	1	1	1	1	3	3	3	3	1	1	3	3	3	3	3	3	3	1	3	3	3
172	1	1	1	1	1	1	1	1	1	1	1	1	1	1	1	3	3	3	3	1	1	3	3	3	3	3	3	3	1	3	3	3
173	3	1	3	5	1	1	1	2	1	4	3	2	1	1	1	3	4	3	3	1	1	3	3	3	3	4	3	4	2	4	3	3
174	1	1	2	1	1	1	1	2	2	1	2	1	1	1	1	4	3	3	3	2	1	3	3	3	3	3	3	3	1	3	3	3
175	3	3	3	2	3	1	1	2	1	1	2	3	1	1	1	4	4	4	4	1	1	3	3	3	3	4	4	4	2	4	3	3
176	1	1	1	1	1	1	1	1	1	4	2	1	1	1	1	3	3	3	3	1	1	3	3	3	3	3	3	3	1	3	3	3
177	1	1	1	1	1	1	1	1	1	1	1	1	1	1	1	3	3	3	3	1	1	3	3	3	3	3	3	3	1	3	3	3
178	2	1	1	1	1	1	1	1	1	2	2	2	1	1	1	3	3	3	3	1	1	3	3	3	3	3	3	3	1	3	3	3
179	2	1	1	2	2	1	1	1	1	3	2	1	1	1	1	3	3	3	3	1	1	3	3	3	3	3	3	3	1	3	3	3
180	1	1	1	1	1	1	1	2	1	3	2	1	1	1	1	3	3	3	3	1	1	3	3	3	3	3	3	3	3	3	3	3
181	3	2	1	1	1	2	2	2	1	3	1	1	1	1	1	4	3	3	3	2	2	3	3	3	3	3	3	3	1	3	3	3
182	1	1	1	1	1	1	1	1	1	1	3	1	1	1	1	3	3	3	3	1	1	3	3	3	3	3	3	3	1	3	3	3
183	1	1	1	1	1	1	1	1	1	4	2	1	1	1	1	3	3	3	3	3	3	3	3	3	3	3	3	3	1	3	3	3
184	1	1	1	1	1	1	1	3	1	2	2	1	1	1	1	3	3	3	3	3	3	3	3	3	3	3	3	3	3	1	3	3
185	1	1	1	1	1	1	1	1	1	4	2	1	1	1	1	3	3	3	3	3	3	3	3	3	3	3	3	3	1	3	3	3
186	1	1	1	1	1	1	1	3	1	2	2	1	1	1	1	3	3	3	3	3	3	3	3	3	3	3	3	3	3	1	3	3
187	1	1	1	1	1	1	1	3	2	2	2	1	1	1	1	3	3	3	3	1	1	3	3	3	3	3	3	3	1	3	3	3
188	3	2	3	5	3	1	1	2	1	4	2	2	1	1	1	4	3	3	3	1	1	3	3	4	3	3	3	4	2	3	3	3
189	3	2	3	5	3	1	1	2	1	4	2	2	1	1	1	4	3	3	3	1	1	3	3	4	3	3	3	4	2	3	3	3
190	2	1	1	1	1	1	1	1	1	1	1	1	1	1	1	3	3	3	3	1	1	3	3	3	3	3	3	3	1	3	3	3
191	2	1	2	5	1	1	1	2	2	4	3	3	1	1	1	3	3	3	4	1	1	2	2	4	3	4	3	4	4	3	3	3
